# Supplementary material for: Amorphous Blue Phase III: Structure, Materials, and Properties
Source: Materials (Basel). 2024 Mar 11;17(6):1291. doi: 10.3390/ma17061291 (PMC10972530; doi:10.3390/ma17061291)
Supplement: Supplementary file 1 [file materials-17-01291-s001.zip]

Archive with 6 entries (2 files):
- materials-2893507-supplementary/
- materials-2893507-supplementary/Video S1/
- materials-2893507-supplementary/Video S1/Video S1.pptx
- materials-2893507-supplementary/__MACOSX/
- materials-2893507-supplementary/__MACOSX/Video S1/
- materials-2893507-supplementary/__MACOSX/Video S1/._Video S1.pptx
